# Supplementary material for: Determining Signalling Nodes for Apoptosis by a Genetic High-Throughput Screen
Source: PLoS One. 2011 Sep 22;6(9):e25023. doi: 10.1371/journal.pone.0025023 (PMC3178610; doi:10.1371/journal.pone.0025023)
Supplement: Table S1 — Enrichment of GO and pathway (KEGG and Panther) terms within the 74 mouse genes. The enrichment analysis was performed in DAVID* with the search results restricted to gene ontology (GO) terms and KEGG and Panther Pathways. The terms highlighted in blue are significant at a 10% FDR level, as determined by the Benjamini method. The GO/Pathway identifiers are listed along with the genes involved and the relevant statistics. (XLS) [file pone.0025023.s002.xls]

## Sheet: Functional_Chart.txt
Category	Term	Count	%	PValue	Genes	List Total	Pop Hits	Pop Total	Fold Enrichment	Bonferroni	Benjamini	FDR
GOTERM_CC_FAT	GO:0031966~mitochondrial membrane	14	18.9189	4.13556e-08	ENSMUSG00000027668, ENSMUSG00000004455, ENSMUSG00000020843, ENSMUSG00000018677, ENSMUSG00000005299, ENSMUSG00000021771, ENSMUSG00000058076, ENSMUSG00000027199, ENSMUSG00000037710, ENSMUSG00000022404, ENSMUSG00000024012, ENSMUSG00000054545, ENSMUSG00000019054, ENSMUSG00000039783	66	368	12504	7.20751	4.75588e-06	4.75588e-06	4.71074e-05
GOTERM_CC_FAT	GO:0005740~mitochondrial envelope	14	18.9189	8.41206e-08	ENSMUSG00000027668, ENSMUSG00000004455, ENSMUSG00000020843, ENSMUSG00000018677, ENSMUSG00000005299, ENSMUSG00000021771, ENSMUSG00000058076, ENSMUSG00000027199, ENSMUSG00000037710, ENSMUSG00000022404, ENSMUSG00000024012, ENSMUSG00000054545, ENSMUSG00000019054, ENSMUSG00000039783	66	391	12504	6.78354	9.67382e-06	4.83692e-06	9.58202e-05
GOTERM_CC_FAT	GO:0044429~mitochondrial part	15	20.2703	3.68346e-07	ENSMUSG00000027668, ENSMUSG00000004455, ENSMUSG00000018677, ENSMUSG00000020843, ENSMUSG00000005299, ENSMUSG00000021771, ENSMUSG00000058076, ENSMUSG00000027199, ENSMUSG00000037710, ENSMUSG00000022404, ENSMUSG00000062908, ENSMUSG00000024012, ENSMUSG00000054545, ENSMUSG00000019054, ENSMUSG00000039783	66	524	12504	5.42332	4.23589e-05	1.41198e-05	0.000419575
GOTERM_CC_FAT	GO:0031975~envelope	14	18.9189	3.41266e-06	ENSMUSG00000027668, ENSMUSG00000004455, ENSMUSG00000020843, ENSMUSG00000018677, ENSMUSG00000005299, ENSMUSG00000021771, ENSMUSG00000058076, ENSMUSG00000027199, ENSMUSG00000037710, ENSMUSG00000022404, ENSMUSG00000024012, ENSMUSG00000054545, ENSMUSG00000019054, ENSMUSG00000039783	66	542	12504	4.89366	0.000392379	6.54072e-05	0.00388722
GOTERM_CC_FAT	GO:0031967~organelle envelope	14	18.9189	3.27675e-06	ENSMUSG00000027668, ENSMUSG00000004455, ENSMUSG00000020843, ENSMUSG00000018677, ENSMUSG00000005299, ENSMUSG00000021771, ENSMUSG00000058076, ENSMUSG00000027199, ENSMUSG00000037710, ENSMUSG00000022404, ENSMUSG00000024012, ENSMUSG00000054545, ENSMUSG00000019054, ENSMUSG00000039783	66	540	12504	4.91178	0.000376756	7.53625e-05	0.00373242
GOTERM_CC_FAT	GO:0031090~organelle membrane	17	22.973	2.62692e-06	ENSMUSG00000027668, ENSMUSG00000054364, ENSMUSG00000004455, ENSMUSG00000018677, ENSMUSG00000020843, ENSMUSG00000005299, ENSMUSG00000021771, ENSMUSG00000058076, ENSMUSG00000044408, ENSMUSG00000040188, ENSMUSG00000027199, ENSMUSG00000037710, ENSMUSG00000022404, ENSMUSG00000024012, ENSMUSG00000054545, ENSMUSG00000019054, ENSMUSG00000039783	66	809	12504	3.98112	0.000302051	7.55213e-05	0.00299224
GOTERM_CC_FAT	GO:0005743~mitochondrial inner membrane	10	13.5135	2.06517e-05	ENSMUSG00000022404, ENSMUSG00000018677, ENSMUSG00000020843, ENSMUSG00000005299, ENSMUSG00000021771, ENSMUSG00000024012, ENSMUSG00000058076, ENSMUSG00000054545, ENSMUSG00000039783, ENSMUSG00000027199	66	296	12504	6.40049	0.00237215	0.000339224	0.0235214
GOTERM_CC_FAT	GO:0005739~mitochondrion	20	27.027	2.66617e-05	ENSMUSG00000027668, ENSMUSG00000021036, ENSMUSG00000004455, ENSMUSG00000018677, ENSMUSG00000070730, ENSMUSG00000020843, ENSMUSG00000005299, ENSMUSG00000027359, ENSMUSG00000021771, ENSMUSG00000058076, ENSMUSG00000027199, ENSMUSG00000037710, ENSMUSG00000063856, ENSMUSG00000022404, ENSMUSG00000062908, ENSMUSG00000024012, ENSMUSG00000054545, ENSMUSG00000019054, ENSMUSG00000039783, ENSMUSG00000030088	66	1322	12504	2.86618	0.00306144	0.000383193	0.0303656
GOTERM_CC_FAT	GO:0019866~organelle inner membrane	10	13.5135	3.12734e-05	ENSMUSG00000022404, ENSMUSG00000018677, ENSMUSG00000020843, ENSMUSG00000005299, ENSMUSG00000021771, ENSMUSG00000024012, ENSMUSG00000058076, ENSMUSG00000054545, ENSMUSG00000039783, ENSMUSG00000027199	66	312	12504	6.07226	0.00359004	0.000399531	0.0356172
GOTERM_CC_FAT	GO:0005741~mitochondrial outer membrane	6	8.10811	5.77925e-05	ENSMUSG00000027668, ENSMUSG00000004455, ENSMUSG00000021771, ENSMUSG00000019054, ENSMUSG00000039783, ENSMUSG00000037710	66	80	12504	14.2091	0.00662429	0.000664412	0.0658106
GOTERM_CC_FAT	GO:0031968~organelle outer membrane	6	8.10811	8.63798e-05	ENSMUSG00000027668, ENSMUSG00000004455, ENSMUSG00000021771, ENSMUSG00000019054, ENSMUSG00000039783, ENSMUSG00000037710	66	87	12504	13.0658	0.00988493	0.000902693	0.0983495
GOTERM_CC_FAT	GO:0019867~outer membrane	6	8.10811	0.00010152	ENSMUSG00000027668, ENSMUSG00000004455, ENSMUSG00000021771, ENSMUSG00000019054, ENSMUSG00000039783, ENSMUSG00000037710	66	90	12504	12.6303	0.0116075	0.000972475	0.115578
GOTERM_CC_FAT	GO:0031224~intrinsic to membrane	46	62.1622	0.00027953	ENSMUSG00000021036, ENSMUSG00000074028, ENSMUSG00000018677, ENSMUSG00000032114, ENSMUSG00000020843, ENSMUSG00000005299, ENSMUSG00000044308, ENSMUSG00000058076, ENSMUSG00000029452, ENSMUSG00000044408, ENSMUSG00000028517, ENSMUSG00000052428, ENSMUSG00000024130, ENSMUSG00000022108, ENSMUSG00000061742, ENSMUSG00000024487, ENSMUSG00000028645, ENSMUSG00000002475, ENSMUSG00000024650, ENSMUSG00000024012,…	66	5914	12504	1.47361	0.0316391	0.00229383	0.317946
GOTERM_CC_FAT	GO:0016021~integral to membrane	45	60.8108	0.000269743	ENSMUSG00000021036, ENSMUSG00000074028, ENSMUSG00000018677, ENSMUSG00000032114, ENSMUSG00000020843, ENSMUSG00000005299, ENSMUSG00000044308, ENSMUSG00000058076, ENSMUSG00000029452, ENSMUSG00000044408, ENSMUSG00000028517, ENSMUSG00000052428, ENSMUSG00000024130, ENSMUSG00000022108, ENSMUSG00000061742, ENSMUSG00000024487, ENSMUSG00000028645, ENSMUSG00000002475, ENSMUSG00000024650, ENSMUSG00000024012,…	66	5709	12504	1.49334	0.0305483	0.00238366	0.306829
GOTERM_CC_FAT	GO:0005624~membrane fraction	10	13.5135	0.00121534	ENSMUSG00000025724, ENSMUSG00000022108, ENSMUSG00000054364, ENSMUSG00000030447, ENSMUSG00000027523, ENSMUSG00000032114, ENSMUSG00000027359, ENSMUSG00000033161, ENSMUSG00000054545, ENSMUSG00000024866	66	510	12504	3.7148	0.130511	0.00927995	1.37566
GOTERM_CC_FAT	GO:0005626~insoluble fraction	10	13.5135	0.00154659	ENSMUSG00000025724, ENSMUSG00000022108, ENSMUSG00000054364, ENSMUSG00000030447, ENSMUSG00000027523, ENSMUSG00000032114, ENSMUSG00000027359, ENSMUSG00000033161, ENSMUSG00000054545, ENSMUSG00000024866	66	528	12504	3.58815	0.163054	0.0110631	1.7476
GOTERM_CC_FAT	GO:0005783~endoplasmic reticulum	12	16.2162	0.00366046	ENSMUSG00000021036, ENSMUSG00000025724, ENSMUSG00000024487, ENSMUSG00000027359, ENSMUSG00000006024, ENSMUSG00000031708, ENSMUSG00000054545, ENSMUSG00000044408, ENSMUSG00000020048, ENSMUSG00000028517, ENSMUSG00000014867, ENSMUSG00000052428	66	838	12504	2.71295	0.344086	0.0231568	4.09117
GOTERM_CC_FAT	GO:0000267~cell fraction	10	13.5135	0.00351189	ENSMUSG00000025724, ENSMUSG00000022108, ENSMUSG00000054364, ENSMUSG00000030447, ENSMUSG00000027523, ENSMUSG00000032114, ENSMUSG00000027359, ENSMUSG00000033161, ENSMUSG00000054545, ENSMUSG00000024866	66	596	12504	3.17877	0.332742	0.0235178	3.92814
PANTHER_PATHWAY	P04376:5HT4 type receptor mediated signaling pathway	3	4.05405	0.00624674	ENSMUSG00000036402, ENSMUSG00000027523	11	36	2921	22.1288	0.22657	0.0622106	5.60359
PANTHER_PATHWAY	P04380:Cortocotropin releasing factor receptor signaling pathway	3	4.05405	0.00558297	ENSMUSG00000036402, ENSMUSG00000027523	11	34	2921	23.4305	0.205103	0.0736604	5.02175
GOTERM_CC_FAT	GO:0005792~microsome	5	6.75676	0.0131908	ENSMUSG00000025724, ENSMUSG00000032114, ENSMUSG00000027359, ENSMUSG00000033161, ENSMUSG00000054545	66	176	12504	5.38223	0.782821	0.0772252	14.037
GOTERM_CC_FAT	GO:0042598~vesicular fraction	5	6.75676	0.0147574	ENSMUSG00000025724, ENSMUSG00000032114, ENSMUSG00000027359, ENSMUSG00000033161, ENSMUSG00000054545	66	182	12504	5.2048	0.819088	0.0781902	15.5787
GOTERM_CC_FAT	GO:0005834~heterotrimeric G-protein complex	3	4.05405	0.0141776	ENSMUSG00000036402, ENSMUSG00000027523	66	35	12504	16.239	0.806425	0.0788242	15.0111
PANTHER_PATHWAY	P04378:Beta2 adrenergic receptor signaling pathway	3	4.05405	0.010505	ENSMUSG00000036402, ENSMUSG00000027523	11	47	2921	16.9497	0.351427	0.0829527	9.2612
PANTHER_PATHWAY	P04377:Beta1 adrenergic receptor signaling pathway	3	4.05405	0.010505	ENSMUSG00000036402, ENSMUSG00000027523	11	47	2921	16.9497	0.351427	0.0829527	9.2612
PANTHER_PATHWAY	P04379:Beta3 adrenergic receptor signaling pathway	3	4.05405	0.00465307	ENSMUSG00000036402, ENSMUSG00000027523	11	31	2921	25.6979	0.17405	0.0911822	4.20127
PANTHER_PATHWAY	P04386:Histamine H2 receptor mediated signaling pathway	3	4.05405	0.00328204	ENSMUSG00000036402, ENSMUSG00000027523	11	26	2921	30.6399	0.126096	0.126096	2.98002
GOTERM_CC_FAT	GO:0019897~extrinsic to plasma membrane	3	4.05405	0.0331163	ENSMUSG00000036402, ENSMUSG00000027523	66	55	12504	10.3339	0.979201	0.161415	31.8603
GOTERM_CC_FAT	GO:0005794~Golgi apparatus	8	10.8108	0.0628608	ENSMUSG00000022108, ENSMUSG00000024487, ENSMUSG00000006024, ENSMUSG00000060002, ENSMUSG00000014867, ENSMUSG00000040188, ENSMUSG00000052428, ENSMUSG00000021124	66	682	12504	2.22234	0.999428	0.277196	52.2662
GOTERM_CC_FAT	GO:0031526~brush border membrane	2	2.7027	0.0704034	ENSMUSG00000061742, ENSMUSG00000032492	66	14	12504	27.0649	0.999774	0.295181	56.464
PANTHER_PATHWAY	P04372:5-Hydroxytryptamine degredation	2	2.7027	0.0600317	ENSMUSG00000007833, ENSMUSG00000030088	11	18	2921	29.5051	0.920997	0.344951	43.4322
GOTERM_BP_FAT	GO:0045184~establishment of protein localization	7	9.45946	0.0323763	ENSMUSG00000054364, ENSMUSG00000024487, ENSMUSG00000020843, ENSMUSG00000006024, ENSMUSG00000031479, ENSMUSG00000040188, ENSMUSG00000021124	51	656	13588	2.84302	1	0.493673	38.3511
GOTERM_BP_FAT	GO:0007584~response to nutrient	3	4.05405	0.0318145	ENSMUSG00000032114, ENSMUSG00000054545, ENSMUSG00000027199	51	76	13588	10.517	1	0.500093	37.8229
GOTERM_BP_FAT	GO:0015031~protein transport	7	9.45946	0.0313482	ENSMUSG00000054364, ENSMUSG00000024487, ENSMUSG00000020843, ENSMUSG00000006024, ENSMUSG00000031479, ENSMUSG00000040188, ENSMUSG00000021124	51	651	13588	2.86485	1	0.508	37.3814
GOTERM_BP_FAT	GO:0070584~mitochondrion morphogenesis	2	2.7027	0.0362056	ENSMUSG00000027668, ENSMUSG00000019054	51	10	13588	53.2863	1	0.509206	41.8412
GOTERM_BP_FAT	GO:0008219~cell death	6	8.10811	0.0378875	ENSMUSG00000022108, ENSMUSG00000054364, ENSMUSG00000063856, ENSMUSG00000070730, ENSMUSG00000024012, ENSMUSG00000019054	51	507	13588	3.15303	1	0.513926	43.3152
GOTERM_BP_FAT	GO:0030799~regulation of cyclic nucleotide metabolic process	3	4.05405	0.0295408	ENSMUSG00000027523, ENSMUSG00000032492	51	73	13588	10.9492	1	0.514905	35.6421
GOTERM_BP_FAT	GO:0055114~oxidation reduction	7	9.45946	0.0358151	ENSMUSG00000063856, ENSMUSG00000007833, ENSMUSG00000031708, ENSMUSG00000062908, ENSMUSG00000058076, ENSMUSG00000039783, ENSMUSG00000030088	51	672	13588	2.77533	1	0.517216	41.494
GOTERM_BP_FAT	GO:0006140~regulation of nucleotide metabolic process	3	4.05405	0.0310491	ENSMUSG00000027523, ENSMUSG00000032492	51	75	13588	10.6573	1	0.51833	37.0966
GOTERM_BP_FAT	GO:0042246~tissue regeneration	2	2.7027	0.043291	ENSMUSG00000063856, ENSMUSG00000027199	51	12	13588	44.4052	1	0.519112	47.8184
GOTERM_BP_FAT	GO:0051146~striated muscle cell differentiation	3	4.05405	0.0424203	ENSMUSG00000063856, ENSMUSG00000062908, ENSMUSG00000027488	51	89	13588	8.98083	1	0.522008	47.1161
GOTERM_BP_FAT	GO:0016265~death	6	8.10811	0.0412414	ENSMUSG00000022108, ENSMUSG00000054364, ENSMUSG00000063856, ENSMUSG00000070730, ENSMUSG00000024012, ENSMUSG00000019054	51	519	13588	3.08013	1	0.522382	46.1511
GOTERM_BP_FAT	GO:0006811~ion transport	7	9.45946	0.04543	ENSMUSG00000061742, ENSMUSG00000033161, ENSMUSG00000031708, ENSMUSG00000021771, ENSMUSG00000024650, ENSMUSG00000038522, ENSMUSG00000021490	51	712	13588	2.61941	1	0.526585	49.5071
GOTERM_BP_FAT	GO:0009991~response to extracellular stimulus	4	5.40541	0.0128541	ENSMUSG00000032114, ENSMUSG00000062908, ENSMUSG00000054545, ENSMUSG00000027199	51	133	13588	8.01297	0.999442	0.527196	17.316
GOTERM_BP_FAT	GO:0012501~programmed cell death	6	8.10811	0.0293297	ENSMUSG00000022108, ENSMUSG00000054364, ENSMUSG00000063856, ENSMUSG00000070730, ENSMUSG00000024012, ENSMUSG00000019054	51	473	13588	3.37968	1	0.527344	35.436
GOTERM_BP_FAT	GO:0009791~post-embryonic development	3	4.05405	0.0407121	ENSMUSG00000027523, ENSMUSG00000032114, ENSMUSG00000062908	51	87	13588	9.18729	1	0.5286	45.7125
GOTERM_BP_FAT	GO:0045762~positive regulation of adenylate cyclase activity	3	4.05405	0.0104021	ENSMUSG00000027523, ENSMUSG00000032492	51	42	13588	19.0308	0.997652	0.530831	14.2455
GOTERM_BP_FAT	GO:0014070~response to organic cyclic substance	3	4.05405	0.0104021	ENSMUSG00000032114, ENSMUSG00000024650	51	42	13588	19.0308	0.997652	0.530831	14.2455
GOTERM_BP_FAT	GO:0031281~positive regulation of cyclase activity	3	4.05405	0.0104021	ENSMUSG00000027523, ENSMUSG00000032492	51	42	13588	19.0308	0.997652	0.530831	14.2455
GOTERM_BP_FAT	GO:0051349~positive regulation of lyase activity	3	4.05405	0.0104021	ENSMUSG00000027523, ENSMUSG00000032492	51	42	13588	19.0308	0.997652	0.530831	14.2455
GOTERM_BP_FAT	GO:0006915~apoptosis	6	8.10811	0.027515	ENSMUSG00000022108, ENSMUSG00000054364, ENSMUSG00000063856, ENSMUSG00000070730, ENSMUSG00000024012, ENSMUSG00000019054	51	465	13588	3.43782	1	0.536644	33.6391
GOTERM_BP_FAT	GO:0007191~activation of adenylate cyclase activity by dopamine receptor signaling pathway	2	2.7027	0.0290688	ENSMUSG00000027523	51	8	13588	66.6078	1	0.53993	35.1804
GOTERM_BP_FAT	GO:0006820~anion transport	4	5.40541	0.0120898	ENSMUSG00000061742, ENSMUSG00000021771, ENSMUSG00000024650, ENSMUSG00000021490	51	130	13588	8.19789	0.999126	0.542745	16.3701
GOTERM_BP_FAT	GO:0044093~positive regulation of molecular function	5	6.75676	0.0258058	ENSMUSG00000027523, ENSMUSG00000032114, ENSMUSG00000024012, ENSMUSG00000032492	51	306	13588	4.35345	1	0.549196	31.9041
GOTERM_BP_FAT	GO:0055085~transmembrane transport	8	10.8108	0.00137916	ENSMUSG00000061742, ENSMUSG00000022404, ENSMUSG00000018677, ENSMUSG00000020843, ENSMUSG00000028645, ENSMUSG00000021771, ENSMUSG00000024650, ENSMUSG00000038522	51	460	13588	4.63359	0.55026	0.55026	2.00795
GOTERM_BP_FAT	GO:0030802~regulation of cyclic nucleotide biosynthetic process	3	4.05405	0.027336	ENSMUSG00000027523, ENSMUSG00000032492	51	70	13588	11.4185	1	0.551746	33.4593
GOTERM_BP_FAT	GO:0030808~regulation of nucleotide biosynthetic process	3	4.05405	0.027336	ENSMUSG00000027523, ENSMUSG00000032492	51	70	13588	11.4185	1	0.551746	33.4593
GOTERM_BP_FAT	GO:0043085~positive regulation of catalytic activity	5	6.75676	0.0153446	ENSMUSG00000027523, ENSMUSG00000032114, ENSMUSG00000024012, ENSMUSG00000032492	51	261	13588	5.10405	0.999871	0.556892	20.3295
GOTERM_BP_FAT	GO:0030814~regulation of cAMP metabolic process	3	4.05405	0.0252016	ENSMUSG00000027523, ENSMUSG00000032492	51	67	13588	11.9298	1	0.560027	31.2808
GOTERM_BP_FAT	GO:0007190~activation of adenylate cyclase activity	3	4.05405	0.00992988	ENSMUSG00000027523, ENSMUSG00000032492	51	41	13588	19.495	0.996906	0.561961	13.6422
GOTERM_MF_FAT	GO:0032555~purine ribonucleotide binding	11	14.8649	0.0838264	ENSMUSG00000027668, ENSMUSG00000024130, ENSMUSG00000022108, ENSMUSG00000054364, ENSMUSG00000029186, ENSMUSG00000027523, ENSMUSG00000027359, ENSMUSG00000028268, ENSMUSG00000033161, ENSMUSG00000020048,	47	1796	13288	1.7316	0.999999	0.56805	65.3718
GOTERM_MF_FAT	GO:0032553~ribonucleotide binding	11	14.8649	0.0838264	ENSMUSG00000027668, ENSMUSG00000024130, ENSMUSG00000022108, ENSMUSG00000054364, ENSMUSG00000029186, ENSMUSG00000027523, ENSMUSG00000027359, ENSMUSG00000028268, ENSMUSG00000033161, ENSMUSG00000020048	47	1796	13288	1.7316	0.999999	0.56805	65.3718
GOTERM_BP_FAT	GO:0048589~developmental growth	3	4.05405	0.0522793	ENSMUSG00000030447, ENSMUSG00000063856, ENSMUSG00000027199	51	100	13588	7.99294	1	0.568402	54.578
GOTERM_BP_FAT	GO:0031667~response to nutrient levels	4	5.40541	0.00867027	ENSMUSG00000032114, ENSMUSG00000062908, ENSMUSG00000054545, ENSMUSG00000027199	51	115	13588	9.26718	0.993539	0.568431	12.0133
GOTERM_BP_FAT	GO:0019935~cyclic-nucleotide-mediated signaling	3	4.05405	0.0245061	ENSMUSG00000027523, ENSMUSG00000032492	51	66	13588	12.1105	0.999999	0.570463	30.5567
GOTERM_BP_FAT	GO:0007188~G-protein signaling, coupled to cAMP nucleotide second messenger	3	4.05405	0.0174052	ENSMUSG00000027523, ENSMUSG00000032492	51	55	13588	14.5326	0.999962	0.571384	22.7451
GOTERM_BP_FAT	GO:0031279~regulation of cyclase activity	3	4.05405	0.0218059	ENSMUSG00000027523, ENSMUSG00000032492	51	62	13588	12.8918	0.999997	0.573021	27.6773
GOTERM_BP_FAT	GO:0051339~regulation of lyase activity	3	4.05405	0.0218059	ENSMUSG00000027523, ENSMUSG00000032492	51	62	13588	12.8918	0.999997	0.573021	27.6773
GOTERM_BP_FAT	GO:0030817~regulation of cAMP biosynthetic process	3	4.05405	0.0238188	ENSMUSG00000027523, ENSMUSG00000032492	51	65	13588	12.2968	0.999999	0.582041	29.834
GOTERM_MF_FAT	GO:0016409~palmitoyltransferase activity	2	2.7027	0.0572817	ENSMUSG00000021036, ENSMUSG00000044408	47	17	13288	33.2616	0.999933	0.582759	51.0578
GOTERM_BP_FAT	GO:0009410~response to xenobiotic stimulus	2	2.7027	0.057309	ENSMUSG00000063856, ENSMUSG00000054545	51	16	13588	33.3039	1	0.583626	57.995
GOTERM_BP_FAT	GO:0046849~bone remodeling	2	2.7027	0.057309	ENSMUSG00000032492, ENSMUSG00000021490	51	16	13588	33.3039	1	0.583626	57.995
GOTERM_MF_FAT	GO:0030165~PDZ domain binding	2	2.7027	0.0831147	ENSMUSG00000061742, ENSMUSG00000027488	47	25	13288	22.6179	0.999999	0.586873	65.0446
GOTERM_BP_FAT	GO:0019933~cAMP-mediated signaling	3	4.05405	0.0211516	ENSMUSG00000027523, ENSMUSG00000032492	51	61	13588	13.1032	0.999996	0.586936	26.963
GOTERM_BP_FAT	GO:0010579~positive regulation of adenylate cyclase activity by G-protein signaling pathway	3	4.05405	0.00613413	ENSMUSG00000027523, ENSMUSG00000032492	51	32	13588	24.9779	0.971635	0.589611	8.64638
GOTERM_BP_FAT	GO:0010578~regulation of adenylate cyclase activity involved in G-protein signaling	3	4.05405	0.00613413	ENSMUSG00000027523, ENSMUSG00000032492	51	32	13588	24.9779	0.971635	0.589611	8.64638
GOTERM_BP_FAT	GO:0007189~activation of adenylate cyclase activity by G-protein signaling pathway	3	4.05405	0.00613413	ENSMUSG00000027523, ENSMUSG00000032492	51	32	13588	24.9779	0.971635	0.589611	8.64638
GOTERM_BP_FAT	GO:0008104~protein localization	7	9.45946	0.0568417	ENSMUSG00000054364, ENSMUSG00000024487, ENSMUSG00000020843, ENSMUSG00000006024, ENSMUSG00000031479, ENSMUSG00000040188, ENSMUSG00000021124	51	753	13588	2.47679	1	0.590032	57.6879
GOTERM_MF_FAT	GO:0000166~nucleotide binding	13	17.5676	0.0639466	ENSMUSG00000027668, ENSMUSG00000054364, ENSMUSG00000029186, ENSMUSG00000027523, ENSMUSG00000028268, ENSMUSG00000027359, ENSMUSG00000033161, ENSMUSG00000021771, ENSMUSG00000024130, ENSMUSG00000022108, ENSMUSG00000062908, ENSMUSG00000020048	47	2183	13288	1.68365	0.999979	0.592463	55.0884
GOTERM_MF_FAT	GO:0016408~C-acyltransferase activity	2	2.7027	0.0540029	ENSMUSG00000021036, ENSMUSG00000044408	47	16	13288	35.3404	0.999883	0.595421	48.9555
GOTERM_MF_FAT	GO:0051119~sugar transmembrane transporter activity	2	2.7027	0.0799239	ENSMUSG00000032114, ENSMUSG00000028645	47	24	13288	23.5603	0.999999	0.595531	63.5422
GOTERM_BP_FAT	GO:0007187~G-protein signaling, coupled to cyclic nucleotide second messenger	3	4.05405	0.0205057	ENSMUSG00000027523, ENSMUSG00000032492	51	60	13588	13.3216	0.999994	0.602589	26.2515
GOTERM_BP_FAT	GO:0008643~carbohydrate transport	3	4.05405	0.0205057	ENSMUSG00000032114, ENSMUSG00000028645, ENSMUSG00000038522	51	60	13588	13.3216	0.999994	0.602589	26.2515
GOTERM_BP_FAT	GO:0045761~regulation of adenylate cyclase activity	3	4.05405	0.0205057	ENSMUSG00000027523, ENSMUSG00000032492	51	60	13588	13.3216	0.999994	0.602589	26.2515
GOTERM_MF_FAT	GO:0015293~symporter activity	3	4.05405	0.0763747	ENSMUSG00000028645, ENSMUSG00000038522, ENSMUSG00000021490	47	132	13288	6.42553	0.999998	0.603473	61.8017
GOTERM_MF_FAT	GO:0017076~purine nucleotide binding	12	16.2162	0.0508491	ENSMUSG00000027668, ENSMUSG00000024130, ENSMUSG00000022108, ENSMUSG00000054364, ENSMUSG00000029186, ENSMUSG00000027523, ENSMUSG00000027359, ENSMUSG00000028268, ENSMUSG00000033161, ENSMUSG00000062908, ENSMUSG00000020048	47	1871	13288	1.8133	0.999798	0.611387	46.8555
GOTERM_BP_FAT	GO:0006112~energy reserve metabolic process	3	4.05405	0.00814075	ENSMUSG00000004455, ENSMUSG00000027523, ENSMUSG00000032114	51	37	13588	21.6025	0.991198	0.611925	11.32
GOTERM_MF_FAT	GO:0008509~anion transmembrane transporter activity	3	4.05405	0.0743875	ENSMUSG00000021771, ENSMUSG00000024650, ENSMUSG00000021490	47	130	13288	6.52439	0.999997	0.62062	60.7942
GOTERM_BP_FAT	GO:0007212~dopamine receptor signaling pathway	2	2.7027	0.0711256	ENSMUSG00000027523	51	20	13588	26.6431	1	0.629714	66.1891
GOTERM_BP_FAT	GO:0006091~generation of precursor metabolites and energy	4	5.40541	0.0710308	ENSMUSG00000004455, ENSMUSG00000027523, ENSMUSG00000032114, ENSMUSG00000058076	51	261	13588	4.08324	1	0.637861	66.1383
GOTERM_BP_FAT	GO:0019932~second-messenger-mediated signaling	3	4.05405	0.0699554	ENSMUSG00000027523, ENSMUSG00000032492	51	118	13588	6.77368	1	0.640903	65.5576
GOTERM_BP_FAT	GO:0042692~muscle cell differentiation	3	4.05405	0.0689274	ENSMUSG00000063856, ENSMUSG00000062908, ENSMUSG00000027488	51	117	13588	6.83157	1	0.644338	64.9938
GOTERM_BP_FAT	GO:0046486~glycerolipid metabolic process	3	4.05405	0.0815891	ENSMUSG00000063856, ENSMUSG00000032114, ENSMUSG00000060002	51	129	13588	6.19608	1	0.649533	71.3749
GOTERM_BP_FAT	GO:0006814~sodium ion transport	3	4.05405	0.0772915	ENSMUSG00000033161, ENSMUSG00000038522, ENSMUSG00000021490	51	125	13588	6.39435	1	0.653039	69.3419
GOTERM_MF_FAT	GO:0015145~monosaccharide transmembrane transporter activity	2	2.7027	0.050713	ENSMUSG00000032114, ENSMUSG00000028645	47	15	13288	37.6965	0.999793	0.653682	46.7632
GOTERM_BP_FAT	GO:0014706~striated muscle tissue development	3	4.05405	0.079431	ENSMUSG00000063856, ENSMUSG00000062908, ENSMUSG00000027488	51	127	13588	6.29365	1	0.655233	70.3702
GOTERM_BP_FAT	GO:0009062~fatty acid catabolic process	2	2.7027	0.0813577	ENSMUSG00000027359, ENSMUSG00000062908	51	23	13588	23.1679	1	0.656342	71.2687
GOTERM_BP_FAT	GO:0031099~regeneration	2	2.7027	0.0813577	ENSMUSG00000063856, ENSMUSG00000027199	51	23	13588	23.1679	1	0.656342	71.2687
GOTERM_BP_FAT	GO:0015980~energy derivation by oxidation of organic compounds	4	5.40541	0.00557906	ENSMUSG00000004455, ENSMUSG00000027523, ENSMUSG00000032114, ENSMUSG00000058076	51	98	13588	10.8747	0.960809	0.660327	7.89365
GOTERM_BP_FAT	GO:0030005~cellular di-, tri-valent inorganic cation homeostasis	3	4.05405	0.0870634	ENSMUSG00000032114, ENSMUSG00000031708, ENSMUSG00000032492	51	134	13588	5.96488	1	0.666716	73.7828
GOTERM_BP_FAT	GO:0060537~muscle tissue development	3	4.05405	0.0892838	ENSMUSG00000063856, ENSMUSG00000062908, ENSMUSG00000027488	51	136	13588	5.87716	1	0.668825	74.7045
GOTERM_BP_FAT	GO:0015758~glucose transport	2	2.7027	0.0981662	ENSMUSG00000032114, ENSMUSG00000028645	51	28	13588	19.0308	1	0.683516	78.098
GOTERM_BP_FAT	GO:0006511~ubiquitin-dependent protein catabolic process	3	4.05405	0.0949082	ENSMUSG00000044308, ENSMUSG00000020048, ENSMUSG00000032010	51	141	13588	5.66875	1	0.684862	76.9058
GOTERM_BP_FAT	GO:0006575~cellular amino acid derivative metabolic process	3	4.05405	0.0949082	ENSMUSG00000062908, ENSMUSG00000060002, ENSMUSG00000027199	51	141	13588	5.66875	1	0.684862	76.9058
GOTERM_BP_FAT	GO:0006732~coenzyme metabolic process	3	4.05405	0.0971864	ENSMUSG00000058076, ENSMUSG00000039783, ENSMUSG00000030088	51	143	13588	5.58947	1	0.686738	77.7456
GOTERM_MF_FAT	GO:0031402~sodium ion binding	3	4.05405	0.04939	ENSMUSG00000033161, ENSMUSG00000038522, ENSMUSG00000021490	47	103	13288	8.23466	0.99974	0.692553	45.8574
GOTERM_BP_FAT	GO:0042493~response to drug	4	5.40541	0.00413003	ENSMUSG00000061742, ENSMUSG00000027523, ENSMUSG00000033161, ENSMUSG00000054545	51	88	13588	12.1105	0.90894	0.698239	5.90128
GOTERM_MF_FAT	GO:0032561~guanyl ribonucleotide binding	5	6.75676	0.0363407	ENSMUSG00000027668, ENSMUSG00000054364, ENSMUSG00000027523, ENSMUSG00000028268	47	363	13288	3.89426	0.997604	0.700838	36.1351
GOTERM_MF_FAT	GO:0019001~guanyl nucleotide binding	5	6.75676	0.0363407	ENSMUSG00000027668, ENSMUSG00000054364, ENSMUSG00000027523, ENSMUSG00000028268	47	363	13288	3.89426	0.997604	0.700838	36.1351
GOTERM_MF_FAT	GO:0015149~hexose transmembrane transporter activity	2	2.7027	0.0474119	ENSMUSG00000032114, ENSMUSG00000028645	47	14	13288	40.3891	0.999636	0.732746	44.4768
GOTERM_MF_FAT	GO:0005525~GTP binding	5	6.75676	0.0335961	ENSMUSG00000027668, ENSMUSG00000054364, ENSMUSG00000027523, ENSMUSG00000028268	47	354	13288	3.99327	0.996191	0.751563	33.8965
GOTERM_MF_FAT	GO:0016454~C-palmitoyltransferase activity	2	2.7027	0.017192	ENSMUSG00000021036, ENSMUSG00000044408	47	5	13288	113.089	0.94079	0.756669	18.9465
GOTERM_MF_FAT	GO:0004758~serine C-palmitoyltransferase activity	2	2.7027	0.017192	ENSMUSG00000021036, ENSMUSG00000044408	47	5	13288	113.089	0.94079	0.756669	18.9465
GOTERM_MF_FAT	GO:0003924~GTPase activity	4	5.40541	0.00980191	ENSMUSG00000027668, ENSMUSG00000027523, ENSMUSG00000028268	47	128	13288	8.83511	0.79923	0.79923	11.2475
GOTERM_MF_FAT	GO:0005506~iron ion binding	5	6.75676	0.0304137	ENSMUSG00000004455, ENSMUSG00000031708, ENSMUSG00000058076, ENSMUSG00000069917, ENSMUSG00000037710	47	343	13288	4.12133	0.99349	0.813277	31.211
